# Supplementary material for: The Acute Effects of External Compression With Blood Flow Restriction on Maximal Strength and Strength-Endurance Performance of the Upper Limbs
Source: Front Physiol. 2020 Jun 10;11:567. doi: 10.3389/fphys.2020.00567 (PMC7298135; doi:10.3389/fphys.2020.00567)
Supplement: DATA SHEET S1 — Basic data sheet. [file Data_Sheet_1.XLSX]

## Sheet: Wyniki
	REP
	Bez BFR			BFR 100%			BFR 150%
	Seria 1	Seria 2	Seria 3	Seria 1	Seria 2	Seria 3	Seria 1	Seria 2	Seria 3
Osoba 1	21	13	10	21	14	10	23	16	11
Osoba 2	26	18	12	26	17	12	25	16	12
Osoba 3	22	14	12	21	16	9	24	18	15
Osoba 4	22	15	12	20	15	9	21	18	12
Osoba 5	22	14	8	21	14	11	21	19	14
Osoba 6	24	16	10	19	17	14	19	19	16
Osoba 7	20	12	8	21	16	11	20	17	13
Osoba 8	23	15	9	19	17	14	16	19	16
Osoba 9	19	13	11	19	16	14	18	17	14
Osoba 10	21	16	11	20	17	13	21	19	15
Osoba 11	24	14	12	21	19	16	22	20	17
Osoba 12	21	16	8	22	18	14	18	17	14
	15.6667			16.4722			17.5556
	5.23723			4.0106			3.35895
	TUT
	Bez BFR			BFR 100%			BFR 150%
	Seria 1	Seria 2	Seria 3	Seria 1	Seria 2	Seria 3	Seria 1	Seria 2	Seria 3
Osoba 1	36	25	20	33	25	19	34	30	22
Osoba 2	29	26	19	34	27	20	36	24	20
Osoba 3	36	28	26	35	32	18	35	28	26
Osoba 4	30	27	27	40	24	20	36	36	30
Osoba 5	34	24	16	38	24	26	36	32	32
Osoba 6	40	37	28	45	39	34	52	47	37
Osoba 7	31	24	21	40	32	29	42	36	36
Osoba 8	34	28	19	33	32	30	35	35	32
Osoba 9	35	31	28	34	30	27	36	35	28
Osoba 10	30	29	23	28	25	23	32	31	26
Osoba 11	43	32	30	37	34	30	40	32	31
Osoba 12	35	32	21	31	28	24	26	32	26
	28.7222			30			32.8889
	6.18113			6.44537			6.39543
	Mean power
	Bez BFR			BFR 100%			BFR 150%
	Seria 1	Seria 2	Seria 3	Seria 1	Seria 2	Seria 3	Seria 1	Seria 2	Seria 3
Osoba 1	250	204	201	324	284	212	332	300	268
Osoba 2	450	366	319	373	344	281	403	358	304
Osoba 3	317	252	222	309	245	221	320	299	267
Osoba 4	353	283	254	351	275	256	300	282	258
Osoba 5	320	281	253	254	245	237	253	255	238
Osoba 6	300	244	224	296	267	262	250	249	272
Osoba 7	270	203	203	251	229	195	202	206	188
Osoba 8	278	242	211	242	258	217	220	253	242
Osoba 9	327	251	230	298	304	301	303	290	260
Osoba 10	293	219	168	301	276	226	279	242	210
Osoba 11	266	218	204	312	298	269	325	301	293
Osoba 12	291	252	241	315	299	273	278	262	253
	262.778			275			272.639
	56.3515			40.8803			44.0812
	Peak power
	Bez BFR			BFR 100%			BFR 150%
	Seria 1	Seria 2	Seria 3	Seria 1	Seria 2	Seria 3	Seria 1	Seria 2	Seria 3
Osoba 1	495	378	437	652	521	440	606	543	489
Osoba 2	854	814	783	788	852	560	893	747	593
Osoba 3	757	609	547	676	581	452	752	720	583
Osoba 4	600	601	579	781	681	584	630	583	629
Osoba 5	731	841	588	510	540	490	636	639	462
Osoba 6	672	531	445	802	623	572	596	643	560
Osoba 7	524	545	421	468	398	364	429	399	393
Osoba 8	539	449	448	492	436	414	536	452	434
Osoba 9	791	633	531	587	572	665	741	699	560
Osoba 10	626	507	353	656	575	421	516	534	424
Osoba 11	590	467	466	590	575	511	650	703	673
Osoba 12	668	523	522	611	666	605	561	518	488
	579.583			575.306			583.722
	131.858			118.054			114.351
	Mean velocity
	Bez BFR			BFR 100%			BFR 150%
	Seria 1	Seria 2	Seria 3	Seria 1	Seria 2	Seria 3	Seria 1	Seria 2	Seria 3
Osoba 1	0.34	0.28	0.28	0.44	0.4	0.31	0.45	0.41	0.36
Osoba 2	0.66	0.53	0.47	0.54	0.5	0.41	0.59	0.52	0.44
Osoba 3	0.59	0.49	0.41	0.55	0.44	0.4	0.6	0.56	0.5
Osoba 4	0.6	0.48	0.43	0.58	0.45	0.42	0.49	0.46	0.43
Osoba 5	0.5	0.44	0.4	0.42	0.4	0.39	0.42	0.42	0.39
Osoba 6	0.61	0.5	0.46	0.55	0.5	0.49	0.46	0.46	0.5
Osoba 7	0.55	0.41	0.42	0.51	0.47	0.4	0.41	0.42	0.38
Osoba 8	0.57	0.49	0.43	0.49	0.53	0.44	0.45	0.52	0.49
Osoba 9	0.6	0.47	0.43	0.55	0.56	0.56	0.56	0.54	0.48
Osoba 10	0.66	0.5	0.38	0.69	0.62	0.51	0.63	0.55	0.48
Osoba 11	0.54	0.45	0.42	0.64	0.61	0.55	0.66	0.62	0.6
Osoba 12	0.6	0.51	0.49	0.62	0.61	0.56	0.52	0.49	0.47
	0.483056			0.503056			0.4925
	0.0928538			0.086481			0.0750762
	Peak velocity
	Bez BFR			BFR 100%			BFR 150%
	Seria 1	Seria 2	Seria 3	Seria 1	Seria 2	Seria 3	Seria 1	Seria 2	Seria 3
Osoba 1	0.66	0.51	0.57	0.8	0.69	0.58	0.79	0.71	0.65
Osoba 2	1.11	0.98	0.8	1.03	0.92	0.75	1.08	0.94	0.79
Osoba 3	1.23	1.04	0.9	1.09	0.96	0.74	1.2	1.17	1.01
Osoba 4	0.94	0.78	0.8	0.91	0.79	0.7	0.88	0.78	0.73
Osoba 5	0.84	0.88	0.7	0.69	0.7	0.64	0.84	0.8	0.64
Osoba 6	1.21	1.01	0.84	1.15	1.04	0.94	0.96	1.05	0.94
Osoba 7	1.01	0.8	0.7	0.91	0.78	0.67	0.8	0.76	0.67
Osoba 8	1.01	0.86	0.72	0.94	0.8	0.75	0.83	0.85	0.84
Osoba 9	1.21	1.02	0.89	1	0.98	1.1	1.12	1.08	0.93
Osoba 10	1.21	0.99	0.74	1.25	1.11	0.91	1.06	1.03	0.88
Osoba 11	1.03	0.76	0.81	1.09	1.01	0.96	1.17	1.07	1.01
Osoba 12	1.04	0.84	0.75	1.07	1	0.9	0.91	0.82	0.77
	0.894167			0.898611			0.904444
	0.17945			0.165997			0.154835
	1RM
	Bez BFR	BFR 100%	BFR 150%
Osoba 1	125	127.5	127.5
Osoba 2	115	115	117.5
Osoba 3	90	95	92.5
Osoba 4	100	105	102.5
Osoba 5	105	102.5	102.5
Osoba 6	82.5	90	92.5
Osoba 7	80	80	80
Osoba 8	80	82.5	85
Osoba 9	90	92.5	92.5
Osoba 10	75	75	75
Osoba 11	80	80	82.5
Osoba 12	80	82.5	90
	91.875	93.9583	95
	15.9945	15.9352	15.3741
